# Supplementary material for: CEP55 is a determinant of cell fate during perturbed mitosis in breast cancer
Source: EMBO Mol Med. 2018 Aug 14;10(9):e8566. doi: 10.15252/emmm.201708566 (PMC6127888; doi:10.15252/emmm.201708566)
Supplement: Supplementary file 5 — Movie EV3 [file EMMM-10-e8566-s005.zip]

Archive with 4 entries (3 files):
- EMM201708566MovieEV3/EMM-2017-08566-Movie-EV3/
- EMM201708566MovieEV3/EMM-2017-08566-Movie-EV3/.DS_Store
- EMM201708566MovieEV3/EMM-2017-08566-Movie-EV3/Movie_EV3.docx
- EMM201708566MovieEV3/EMM-2017-08566-Movie-EV3/Movie_EV3_ShCEP55-#8_PLK1i.mp4
