# Supplementary material for: CEP55 is a determinant of cell fate during perturbed mitosis in breast cancer
Source: EMBO Mol Med. 2018 Aug 14;10(9):e8566. doi: 10.15252/emmm.201708566 (PMC6127888; doi:10.15252/emmm.201708566)
Supplement: Supplementary file 6 — Source Data for Expanded View [file EMMM-10-e8566-s009.zip]

Archive with 1 entries (1 files):
- EMM201708566_source_data_AppendixFigS8.pdf
